# Supplementary material for: Centella asiatica-Derived Endothelial Paracrine Restores Epithelial Barrier Dysfunction in Radiation-Induced Enteritis
Source: Cells. 2022 Aug 16;11(16):2544. doi: 10.3390/cells11162544 (PMC9406831; doi:10.3390/cells11162544)
Supplement: Supplementary file 1 [file cells-11-02544-s001.zip]

Archive with 1 entries (1 files):
- cells-1818616-supplementary.pdf
